# Supplementary material for: Transcriptomic Study of Diffuse Large B-Cell Lymphoma Associated with HIV Infection: Identification of Novel Molecular Subtypes
Source: Oncol Res. 2026 Jul 16;34(8):13. doi: 10.32604/or.2026.076241 (PMC13397319; doi:10.32604/or.2026.076241)
Supplement: Supplementary file 1 [file OncolRes-34-76241-s001.zip]

Archive with 1 entries (1 files):
- TSP_OR_76241-s001.docx
